# Supplementary material for: Analysis of the Endogenous Peptidomes of Different Infant Formula Types and Human Milk
Source: Foods. 2021 Oct 26;10(11):2579. doi: 10.3390/foods10112579 (PMC8623676; doi:10.3390/foods10112579)
Supplement: Supplementary file 1 [file foods-10-02579-s001.zip]

Archive with 2 entries (2 files):
- foods-1394980-supplementary.pdf
- foods-1394980-supplementary.xlsx
